# Supplementary material for: Variant Enrichment Analysis to Explore Pathways Disruption in a Necropsy Series of Asbestos-Exposed Shipyard Workers
Source: Int J Mol Sci. 2022 Nov 7;23(21):13628. doi: 10.3390/ijms232113628 (PMC9654668; doi:10.3390/ijms232113628)
Supplement: Supplementary file 1 [file ijms-23-13628-s001.zip]

Archive with 1 entries (1 files):
- ijms-1851044-supplementary.xlsx
