# Supplementary material for: Variant Enrichment Analysis to Explore Pathways Disruption in a Necropsy Series of Asbestos-Exposed Shipyard Workers
Source: Int J Mol Sci. 2022 Nov 7;23(21):13628. doi: 10.3390/ijms232113628 (PMC9654668; doi:10.3390/ijms232113628)
Supplement: Supplementary file 1 [file ijms-23-13628-s001.zip › ijms-1851044-supplementary.xlsx]

## Sheet: Supplementary Table S1
Table S1. Overrall variant data per sample. The total number of variants found, followed by only exonic, important variatons (those with functional consequences), rare variants (minor allele frequency lower than 1%), and variants found in homozygous genotype.
sample	total	exonic	important	rare	homozygous	group
FFPE1983188	95058	24209	3365	8639	30478	CTRL
FFPE1985109	61469	23282	3220	2663	22679	CTRL
FFPE198665	56958	18943	1891	6850	16934	CTRL
FFPE1989153	59415	18105	2631	6305	16761	CTRL
FFPE199544	107284	29155	3631	3593	26021	CTRL
FFPE200884	78491	22432	3357	7256	18580	LC
FFPE200911	63003	20489	3183	5064	21088	LC
FFPE201016	59600	24464	3464	2264	22916	LC
FFPE201136	57202	17962	2609	6167	12784	LC
FFPE201201	66506	25977	3757	2507	24690	LC
FFPE201234	114022	21339	1691	13699	31336	LC
FFPE201410	53940	20842	2991	2964	19222	LC
FFPE201037	51070	19232	2780	3543	17831	MEM
FFPE201119	80074	25252	3678	5795	26768	MEM
FFPE201222	92797	19676	2777	11711	25766	MEM
FFPE201442	60693	22770	3077	2334	22396	MEM
FFPE201469	53229	20459	2843	2484	19226	MEM
FFPE201484	130066	36464	3128	12330	39125	MEM
FFPE201560	69149	22463	2867	2589	25276	MEM

## Sheet: Supplementary Table S2
Table S2. Number of variants per location.
sample	exonic	exonic/splicing	ncRNA exonic	ncRNA splicing	splicing	UTR3	UTR5	UTR5/UTR3	ncRNA exonic/splicing	ncRNA UTR5	group
FFPE1983188	18655	26	1941	8	63	1872	1636	8	NA	NA	CTRL
FFPE1985109	18015	25	1988	9	43	1552	1640	7	3	NA	CTRL
FFPE198665	9532	8	902	5	33	7265	1191	6	1	NA	CTRL
FFPE1989153	14757	21	1263	9	47	1001	1004	1	2	NA	CTRL
FFPE199544	21112	32	2633	16	80	3240	2036	5	1	NA	CTRL
FFPE200884	18033	17	1680	8	57	1491	1143	2	1	NA	LC
FFPE200911	16808	14	1407	8	42	1440	769	1	NA	NA	LC
FFPE201016	19449	21	1845	8	52	1597	1485	5	2	NA	LC
FFPE201136	14694	12	1246	3	43	1043	915	5	1	NA	LC
FFPE201201	20741	25	1937	12	63	1883	1305	8	3	NA	LC
FFPE201234	9930	16	1179	3	38	6917	3241	12	1	2	LC
FFPE201410	16703	15	1610	10	52	1247	1199	3	3	NA	LC
FFPE201037	15747	15	1345	7	38	1072	1003	4	1	NA	MEM
FFPE201119	19844	23	1984	11	64	1895	1425	4	2	NA	MEM
FFPE201222	15409	12	1471	7	54	1359	1357	4	3	NA	MEM
FFPE201442	17533	20	1942	9	34	1648	1570	10	4	NA	MEM
FFPE201469	16008	19	1736	13	43	1307	1328	4	1	NA	MEM
FFPE201484	17437	12	2100	7	51	13878	2967	10	1	1	MEM
FFPE201560	16311	17	2189	9	45	1981	1903	6	2	NA	MEM

## Sheet: Supplementary Table S3
Table S3. Number of variants per consequence.
sample	frameshift deletion	frameshift insertion	nonframeshift deletion	nonframeshift insertion	nonsynonymous SNV	startloss	stopgain	stoploss	synonymous SNV	splicing	group
FFPE1983188	97	52	163	134	8500	17	78	7	9392	63	CTRL
FFPE1985109	55	54	150	133	8208	21	67	10	9077	43	CTRL
FFPE198665	116	34	85	53	4337	10	66	8	4686	33	CTRL
FFPE1989153	82	28	119	106	6579	12	70	6	7621	47	CTRL
FFPE199544	90	57	189	168	9813	20	82	15	10448	80	CTRL
FFPE200884	74	41	123	113	8265	18	89	11	9121	57	LC
FFPE200911	60	43	94	83	7966	11	86	7	8295	42	LC
FFPE201016	56	42	167	115	8956	21	92	7	9798	52	LC
FFPE201136	42	31	108	98	6652	15	65	4	7514	43	LC
FFPE201201	69	47	139	133	9533	19	91	13	10445	63	LC
FFPE201234	158	41	137	129	4325	11	41	6	5016	38	LC
FFPE201410	53	36	133	118	7587	12	74	6	8511	52	LC
FFPE201037	49	30	122	96	7135	12	59	9	8006	38	MEM
FFPE201119	85	54	156	136	9198	19	95	7	9882	64	MEM
FFPE201222	82	44	145	135	6937	13	58	9	7803	54	MEM
FFPE201442	54	45	161	131	7901	19	78	8	8896	34	MEM
FFPE201469	42	29	129	118	7233	19	70	8	8146	43	MEM
FFPE201484	98	63	152	112	7917	19	86	14	8804	51	MEM
FFPE201560	48	39	155	123	7403	18	65	8	8250	45	MEM
